# Supplementary material for: Extracorporeal Membrane Oxygenation for Fulminant Myocarditis: Increase of Cardiac Enzyme and SOFA Score Is Associated with High Mortality
Source: J Clin Med. 2021 Apr 6;10(7):1526. doi: 10.3390/jcm10071526 (PMC8038703; doi:10.3390/jcm10071526)
Supplement: Supplementary file 1 [file jcm-10-01526-s001.zip]

Archive with 1 entries (1 files):
- jcm-1125507-supplementary.mp4
